# Supplementary material for: Genome-wide analysis of haloacid dehalogenase genes reveals their function in phosphate starvation responses in rice
Source: PLoS One. 2021 Jan 22;16(1):e0245600. doi: 10.1371/journal.pone.0245600 (PMC7822558; doi:10.1371/journal.pone.0245600)
Supplement: S1 Table — (XLSX) [file pone.0245600.s005.xlsx]

## Sheet: Table. S1
S1 Table. The genes of HAD family found by HMMER software, as well as their isoelectric point and molecular weight.
Gene name	Gene locus	Protein No.	pI	MW (D)	Protein lenghth (aa)	Cap type	Other name	Identifier	Description	E-value
OsHAD1	Os02g0226200	Q6H6J4	4.65	31197.4	296	C1		Put_Phosphatase	Put_Phosphatase	1.9e-78
OsHAD2	Os01g0720400	Q8W0E7	5.06	29958.5	274	C1	OsACP1	Put_Phosphatase	Putative Phosphatase	3.7e-117
OsHAD3	Os01g0600500	A0A0P0V4W4	5.19	20613.3	190	C1		Put_Phosphatase	Putative Phosphatase	1.2e-62
OsHAD4	Os12g0502400	Q2QQ95	6.41	31992.9	295	C1		Hydrolase	haloacid dehalogenase-like hydrolase	9.3e-13
OsHAD5	Os11g0629500	Q2R0W7	5.23	31500.1	296	C1		HAD	haloacid dehalogenase-like hydrolase	7.7e-15
OsHAD6	Os11g0434000	Q2R5L0	9.22	24622.4	221	C1		Acid_PPase	Acid Phosphatase	1.1e-47
OsHAD7	Os03g0737300	Q84R48	5.35	20464.4	181aa	C1		Acid_PPase	Acid Phosphatase	2.6e-07
OsHAD8	Os03g0737400	Q84R45	6.84	19712.8	173aa	C1		Acid_PPase	Acid Phosphatase	1.8e-11
OsHAD9	Os03g0273800	Q10ND1	5.32	31718.2	283aa	C1		HAD_2	Haloacid dehalogenase-like hydrolase	7.2e-39
OsHAD10	Os01g0973000	Q5JM91	5.45	31274.9	281aa	C1		HAD_2	haloacid dehalogenase-like hydrolase	5.9e-37
OsHAD11	Os07g0634400	Q8LHP3	4.81	30219.4	277aa	C1		HAD_2	Haloacid dehalogenase-like hydrolase	2e-42
OsHAD12	Os03g0834050	Q75LI3	4.66	30887.9	278aa	C1	OsHAD1	HAD_2	Haloacid dehalogenase-like hydrolase	1e-74
OsHAD13	Os03g0701200	Q53RB5	6.17	29661.8	276aa	C1		Hydrolase	haloacid dehalogenase-like hydrolase	1.5e-17
OsHAD14	Os08g0243600	Q7XXR4	5.43	26302.2	240aa	C1		HAD_2	Haloacid dehalogenase-like hydrolase	0.00074
OsHAD15	Os10g0464400	Q8H921	5.71	43633.9	397aa	C1		Flavokinase	Riboflavin kinase	4.5e-07
OsHAD16	Os01g0757900	A0A0P0V8H7	9.61	22336.2	196aa	C1		HAD_2	Haloacid dehalogenase-like hydrolase	8.3e-08
OsHAD17	Os02g0816100	Q0DWG5	5.44	26531.4	258aa	C1		HAD_2	Haloacid dehalogenase-like hydrolase	0.0019
OsHAD18	Os10g0568900	A0A0P0XXQ7	5.38	31303.9	288aa	C1		HAD_2	Haloacid dehalogenase-like hydrolase	0.0048
OsHAD19	Os06g0109500	A3B7M9	5.48	27325.3	256aa	C1		HAD_2	Haloacid dehalogenase-like hydrolase	0.00015
OsHAD20	Os09g0407700	A3BYP4	4.94	27512.5	252aa	C1		HAD_2	Haloacid dehalogenase-like hydrolase	3.8e-05
OsHAD21	Os03g0311300	A0A0N7KH54	5.23	32167.9	306aa	C1		HAD_2	Haloacid dehalogenase-like hydrolase	0.052
OsHAD22	Os03g0565200	Q10I42	8.36	33702.8	320aa	C1		HAD_2	Haloacid dehalogenase-like hydrolase	0.0017
OsHAD23	Os08g0485900	Q6ZDS0	6.53	34838.8	324aa	C1		HAD_2	Haloacid dehalogenase-like hydrolase	0.052
OsHAD24	Os09g0388400	Q6H5D1	4.92	40548.8	373aa	C2		Hydrolase_3	haloacid dehalogenase-like hydrolase	0.0029
OsHAD25	Os05g0205100	Q5W6J1	10.78	33217.2	307aa	C0		NIF	NLI interacting factor-like phosphatase	0.011
OsHAD26	Os03g0166600	A0A0P0VTG4	9.02	26623.8	251aa	C1		HAD	haloacid dehalogenase-like hydrolase	3.3e-17
OsHAD27	Os10g0413400	A0A0P0XU21	9.6	66158.7	617aa	C1		HAD	haloacid dehalogenase-like hydrolase	7e-16
OsHAD28	Os03g0735900	A0A0P0W305	9.26	57601.2	531aa	C1		HAD	haloacid dehalogenase-like hydrolase	1e-19
OsHAD29	Os05g0457800	Q0DHL8	9.48	56680.1	522aa	C1		HAD	haloacid dehalogenase-like hydrolase	1.2e-08
OsHAD30	Os03g0832800	Q7Y144	9.44	58980.9	541aa	C1		Acyltransferase	Acyltransferase	0.00079
OsHAD31	Os08g0131300	A0A0P0XBI0	9.33	53309.7	502aa	C1		HAD	haloacid dehalogenase-like hydrolase	4.4e-06
OsHAD32	Os01g0631400	Q0JL18	9.89	59687.9	545aa	C0		HAD	haloacid dehalogenase-like hydrolase	1.2e-19
OsHAD33	Os02g0114400	A0A0P0VDU4	6.92	24487.5	506aa	C1		HAD	haloacid dehalogenase-like hydrolase	1.1e-13
OsHAD34	Os01g0855000	Q5N7U2	9.36	55682.1	497aa	C1		HAD	haloacid dehalogenase-like hydrolase	3.6e-13
OsHAD35	Os05g0448300	B7F8I5	9.13	53071.6	486aa	C1		HAD	haloacid dehalogenase-like hydrolase	1.6e-20
OsHAD36	Os03g0281600	Q8H8W1	5.17	115366	1062aa	C1		Cation_ATPase_C	Cation transporting ATPase, C-terminus	1.4e-07
OsHAD37	Os04g0605500	Q7X8B5	7	117663	1088aa	C2		Cation_ATPase_C	Cation transporting ATPase, C-terminus	0.006
OsHAD38	Os03g0648900	A0A0P0W1E1	5.2	33811.3	303aa	C1		UMPH-1	Pyrimidine 5'-nucleotidase (UMPH-1)	0.00031
OsHAD39	Os06g0559500	Q5Z7F8	4.87	26360.6	264aa	C2		Acid_phosphat_B	HAD superfamily, subfamily IIIB (Acid phosphatase)	0.26
OsHAD40	Os06g0139800	Q5VPF2	5.11	28649	293aa	C2		Acid_phosphat_B	HAD superfamily, subfamily IIIB (Acid phosphatase)	4.2e-06
OsHAD41	Os07g0681200	Q7XHW6	6.48	25086.6	244aa	C2		Acid_phosphat_B	HAD superfamily, subfamily IIIB (Acid phosphatase)	0.22
AtHAD1	AT1G73010	Q67YC0	5.16	33515.5	295aa	C1	AtPS2	Put_Phosphatase	Putative Phosphatase	2.4e-09
AtHAD2	AT1G17710	Q9FZ62	5.01	31570.4	279aa	C1	AtPECP1	Put_Phosphatase	Putative Phosphatase	6.3e-10
AtHAD3	AT4G29530	Q9SU92	5.16	28053.2	245aa	C1	AtThMPase1	Put_Phosphatase	Putative Phosphatase	1.8e-107
AtHAD4	AT1G18640	A0A178W417	6.04	32318.3	295aa	C1	AtPSP1	Hydrolase	haloacid dehalogenase-like hydrolase	1.2e-12
AtHAD5	AT2G14110	A0A178W103	7.74	21749	190aa	C1		Acid_PPase	Acid Phosphatase	6.4e-13
AtHAD6	AT5G02230	Q9LZK9	5.62	31344.7	280aa	C1		HAD_2	Haloacid dehalogenase-like hydrolase	1.8e-37
AtHAD7	AT5G59480	Q9LTI2	5.68	32103.9	282aa	C1		HAD_2	Haloacid dehalogenase-like hydrolase	1.4e-33
AtHAD8	AT5G59490	Q7XJ55	4.67	29986.9	266aa	C1		HAD_2	Haloacid dehalogenase-like hydrolase	2.1e-31
AtHAD9	AT3G62040	F4IX29	4.92	23685.1	212aa	C1		HAD_2	Haloacid dehalogenase-like hydrolase	2.2e-34
AtHAD10	AT2G32150	Q9SKY5	6.32	29036.3	263aa	C1		HAD_2	haloacid dehalogenase-like hydrolase	7.7e-24
AtHAD11	AT1G56500	Q8VZ10	5.11	108338	878aa	C1	AtSOQ1	HAD_2	Haloacid dehalogenase-like hydrolase	0.028
AtHAD12	AT5G57440	Q8VZP1	5.59	26779.6	240aa	C1	AtGpp2	HAD_2	Haloacid dehalogenase-like hydrolase	0.048
AtHAD13	AT4G25840	F4JTE7	7.83	33071	298aa	C1	AtGpp1	HAD_2	Haloacid dehalogenase-like hydrolase	0.0013
AtHAD14	AT2G33255	Q8RYE9	5.84	27496.6	245aa	C1		HAD_2	Haloacid dehalogenase-like hydrolase	0.034
AtHAD15	AT2G38740	Q9ZVJ5	4.84	26731.9	244aa	C1	AtSgpp	HAD_2	Haloacid dehalogenase-like hydrolase	0.00055
AtHAD16	AT3G48420	Q94K71	5.09	27481.6	319aa	C1		HAD_2	Haloacid dehalogenase-like hydrolase	0.0072
AtHAD17	AT2G25870	A0A178VS39	5.39	65305.7	584aa	C1	AtYbeY	Hydrolase_3	haloacid dehalogenase-like hydrolase	3.5e-05
AtHAD18	AT1G29770	Q9FXF4	9.6	31725.7	278aa	C1		NIF	NLI interacting factor-like phosphatase	0.0025
AtHAD19	AT1G29780	A2RVS1	5.44	25183.1	221aa	C1		NIF	NLI interacting factor-like phosphatase	0.00028
AtHAD20	AT5G45700	Q9FK73	9.14	31510.4	272aa	C1		NIF	NLI interacting factor-like phosphatase	0.012
AtHAD21	AT3G19600	F4JCB2	7.03	69149.6	601aa	C1	AtCPL5	NIF	NLI interacting factor-like phosphatase	0.026
AtHAD22	AT5G32470	F4KFT7	5.14	65771.7	617aa	C1	AtPALE1/AtTH2	TENA_THI-4	TENA/THI-4/PQQC family	0.0044
AtHAD23	AT3G11430	Q9CAY3	9.29	56080.8	502aa	C1	AtGPAT5	HAD	haloacid dehalogenase-like hydrolase	1.5e-07
AtHAD24	AT5G06090	Q9LHS7	8.76	56082.4	500aa	C1	AtGPAT7	HAD	haloacid dehalogenase-like hydrolase	2.4e-07
AtHAD25	AT1G06520	Q9SHJ5	9.24	66514.4	585aa	C1	AtGPAT1	Acyltransferase	Acyltransferase	6.1e-05
AtHAD26	AT1G01610	Q9LMM0	9.21	56262.1	503aa	C1	AtGPAT4	HAD	haloacid dehalogenase-like hydrolase	1.1e-13
AtHAD27	AT4G00400	Q5XF03	9.14	55867.4	500aa	C1	AtGPAT8	HAD	haloacid dehalogenase-like hydrolase	4.6e-14
AtHAD28	AT2G38110	O80437	9.59	56138.9	501aa	C1	AtGPAT6	HAD	haloacid dehalogenase-like hydrolase	2.1e-13
AtHAD29	AT1G07670	Q9XES1	5.09	116180	1061aa	C1		E1-E2_ATPase	E1-E2 ATPase	5.1e-06
AtHAD30	AT1G07810	P92939	4.99	116366	1061aa	C1		E1-E2_ATPase	E1-E2 ATPase	9.7e-06
AtHAD31	AT1G10130	Q9SY55	5.76	109060	998aa	C1		E1-E2_ATPase	E1-E2 ATPase	0.0021
AtHAD32	AT2G38680	F4ITW1	5.6	39298.6	344aa	C1		UMPH-1	Pyrimidine 5'-nucleotidase (UMPH-1)	0.00095
AtHAD33	AT5G24770	O82122	5.69	28003	265aa	C0	AtVSP2	Acid_phosphat_B	HAD superfamily, subfamily IIIB (Acid phosphatase)	0.075
AtHAD34	AT5G24780	O49195	5.34	28493.3	270aa	C2	AtVSP1	Acid_phosphat_B	HAD superfamily, subfamily IIIB (Acid phosphatase)	0.026
AtHAD35	AT1G04040	Q9ZWC4	9.22	28889.2	271aa	C2		Acid_phosphat_B	HAD superfamily, subfamily IIIB (Acid phosphatase)	5.7e-13
AtHAD36	AT5G44020	Q9FNC4	7.69	28849.7	272aa	C0		Acid_phosphat_B	HAD superfamily, subfamily IIIB (Acid phosphatase)	3.4e-12
AtHAD37	AT4G29260	Q9M0F5	4.73	25807.6	255aa	C1	AtVSP3	Acid_phosphat_B	HAD superfamily, subfamily IIIB (Acid phosphatase)	2.2e-05
AtHAD38	AT4G29270	Q9M0F4	8.3	25901	256aa	C1		Acid_phosphat_B	HAD superfamily, subfamily IIIB (Acid phosphatase)	0.022
AtHAD39	AT5G51260	A0A178UP82	5.16	27588.3	257aa	C2		Acid_phosphat_B	HAD superfamily, subfamily IIIB (Acid phosphatase)	6.2e-07
AtHAD40	AT4G25150	Q9SW12	5.59	27918.6	260aa	C1		Acid_phosphat_B	HAD superfamily, subfamily IIIB (Acid phosphatase)	4.8e-05
