# Supplementary material for: Genome-wide analysis of haloacid dehalogenase genes reveals their function in phosphate starvation responses in rice
Source: PLoS One. 2021 Jan 22;16(1):e0245600. doi: 10.1371/journal.pone.0245600 (PMC7822558; doi:10.1371/journal.pone.0245600)
Supplement: S2 Table — (XLSX) [file pone.0245600.s006.xlsx]

## Sheet: Table. S2
S2 Table. Signal peptides of rice and Arabidopsis HAD family proteins.
Gene name	Signal peptide (sequence, cleave site)	Subcellular localization
AtHAD33	MKILSLSLLLLLAATVSA-SV	Secreted protein
AtHAD34	MKILSLSLLLLLAATVSHVQS-SA	Secreted protein
AtHAD35	MDRTMFLSLTIASLLVGVVSA-GD	Secreted protein
AtHAD36	MARSLLLSLTLTFLFAGIVSA-RD	Secreted protein
AtHAD37	MASLRSLSIWFFFFFVFVFLINPSIS-IR	Secreted protein
AtHAD38	MTFSRSSSITFFIVALFTVLINPAISSRA-AS	Secreted protein
AtHAD39	MRIYLIFLVVVSLFTSAFS-DS	Secreted protein
AtHAD40	MRILVNLILFSLIPLAFS-NE	Secreted protein
OsHAD39	MRCLLLLVLALLAAAAADA-EP	Secreted protein
OsHAD40	MTRHAGARRRGGAGVVSLIVVVVAVLSAAAIA-AE	Secreted protein
OsHAD41	MAALAVLLLVVAAVEGGAA-WS	Secreted protein
