# Supplementary material for: Genome-wide analysis of haloacid dehalogenase genes reveals their function in phosphate starvation responses in rice
Source: PLoS One. 2021 Jan 22;16(1):e0245600. doi: 10.1371/journal.pone.0245600 (PMC7822558; doi:10.1371/journal.pone.0245600)
Supplement: S3 Table — (XLSX) [file pone.0245600.s007.xlsx]

## Sheet: Table. S3
S3 Table. Primer used in this study.
Primeer name	Forward (5' to 3')	Reverse (5' to 3')
OsHAD6-RT	TCACTTCATGTTTGGGGCTCA	GGCTCTGCATTTGGTGATGC
OsHAD12-RT	ACACTGAATCCACCAACCCC	TTGGCCTCCCAACAATCACA
OsHAD16-RT	AGTTGTGGGGTCTTCCTCCT	CCGACCTAGATACTCCGCCT
OsHAD20-RT	ATGTGAGAAGCCGAAACCCG	ATGATCAACGTGGCTCCTGC
OsHAD24-RT	ATGGAAAGGCACAGGTCGTT	TTTGTCACCTCACAGCCGTT
OsHAD28-RT	CGCGGCTGTCGGAGATATTG	TATCCGGGGCTAGGGTTCAT
OsHAD29-RT	CGAGGTGACCTTCCTCAACC	GAGCAAGAAGCCGAGAACCT
OsHAD34-RT	AAGGAGAGCATGTTCCACGG	TGTACTTCTCCTTGCGCGTT
OsACTIN-RT	GACGGACGCACCCTGGCTGA	TGCTGCCAATTACCATATACC
